# Supplementary material for: Acute strength exercise training impacts differently the HERV-W expression and inflammatory biomarkers in resistance exercise training individuals
Source: PLoS One. 2024 May 16;19(5):e0303798. doi: 10.1371/journal.pone.0303798 (PMC11098355; doi:10.1371/journal.pone.0303798)
Supplement: S1 Raw data — (XLSX) [file pone.0303798.s001.xlsx]

## Sheet: Control
	HERV-W T0	HERV-W T1	HERV-K t)	HERV-K T1	TNF T0	TNF T1	IL-6 T0	IL-6 T1	IL-10 T0	IL10-T1	AGE(yo)	Body Mass Index	EMP t0	mmp T0	PMP T0	EMP t1	mmp t1	pmpT1
	3.93667				11.625	16.25	8.92105	3.28947		17.4286	24	22.6474	0.41	11.3	86.86	0.41		60.69
					6.25	24.4375	1.71053	5.07895	5.94286		24	23.4375	0.21	1.13	63.56	0	3	71.74
	0.285317	5.54584	4.46556	0.129005	7.625	31.5	6.92105	3.31579	8.48571	17.6	27	22.5827	1.27	2.37	74.14	0.09	4.27	89.45
			1		5.125	19.9375	3.97368	17.6579	10.0286	13.9429	22	33.2031	0.03	7.01		0.24	3.48	0
	0.004695	6.35292	0.01097	0.0514663	4.375	8.8125	3.63158	3.15789	5.17143	6.71429	26	19.7239	0.03	5.43	73.69	0	4	-2.74
	2.32632	0.167592	0.0071	0.00122914	4.4375	25.125	3.47368	12.2895		9.17143	25	23.255	0.13	0.65	44.99	0	0	83.91
	0.118824	9.86319	0.28379	0.0402218	14.5625	14.4375	2.81579	12.579	1.71429	5.42857	19	20.5693	0.18	13.43		0.29	3.04	0
	0.767307		54.2503		8.375	16.5	7.71053	1.86842	5.05714	8.54286	22	29.5159	0.03	1.81	80.8	0.02	0.4	93.33
	5.08122	1.69914		0.599724	11.3125	14.6875	8.81579	2.15789	11.2571	10.1143	22	22.2222	0.04	0.69	92.32	0.03	0	75.67
	5.08122	2.03539	47.1327	0.545718	8.5625	10.4375	12.1053	20.8158	2.28571	10.8	41	32.0513	0.05	2.94	95.8	0.02	0	97.79
	0.088642	3.13282	0.8218	0.0694917	8.5625	39.875	9.94737	16.9474	8.28571	32.5714	57	27.6817	0.04	0.12		0.01	0.29	0
	0.180533	0.656377	11.6718	0.00573195	12.8125	11.625		13.8421	7.94286	25.5143	21	27.5482	0.02	13.27	83.53	0	6.03	80.46
	4.1564	0.063071	0.07954	0.0174006	6.875	7.8125	9.28947	6.10526	2.4	7.05714	24	23.9188	0.06	0	71.84	0.1	0	44.57
	1.50662	0.168845	0.08535	0.000422532	6.5	9.875	4.07895	1.10526	2.91429		38	21.6296	0.15	1.39	90.49	0.18	5.49	80.56
	0.709427	0.30084	0.01386	0.00314588	6.4375	14.375	4.07895	21.9474	6.8	11.4	23	24.1517	2.08	0.22	72.33	0.05	0.08	94.81
	0.381519	0.307962	53.3241	0.0293576	0.6875	13	4.63158	0.894737	7.05714	10	18	19.7531	0.91	1.13	64.9	0	0.59	-0.21
	1.30326				9.5625		4.52632		5.51429		23	24.9108	6.65	5.1	15.21	0	0	34.15
	5.60692	0.049162	0.15408	0.000879797	5.4375	17.125	3.55263	14.8421	10.2571	20.7429	21	24.6354	0.16	1.32	5.87	0.23	0.36	13.43
	0.062305	0.087038	0.00392	0.170867		23.6875	4.31579	3.92105	11.7429	16.7714	22			5.93	30.35		5.63	61.75
	4.35116	0.028662		0.0138024	4.6875	23.9375	3.73684	4.18421	7.2	13.2571	20			3.55

## Sheet: REG
Patien	HERV-W T0	HERV-W T1	HERV-K T0	HERV-K T1	TNF T0	TNF T1	IL-6 T0	IL-6 T1	IL-10 T0	IL- 10 T1	age (YO)	Body Mass Index	EMP t0	mmp T0	PMP T0	EMP t1	mmp t1	pmpT1
	1.07365	14.9061	0.02233	0.00011	6.875	16.5625	3.94737	13.921	4	34.4571	23	29.3878	0.28	9.26	51.08	0.26	7.99	96.31
		14.3838			8.9375	18.25	10.6579	15.1579	5.91429	18.2	43	24.7768	0.12	6.54		0.98	0	0
				0.00744	7.75	14.3125	7.55263	21.5263	12.2286	21.1714	20	24.0882	0	4.24	23.86	0.24	6.59	77.88
	0.00123121	2.66222			9.8125	11.9375	4.65789	18.1579	7.37143	20.9143	24	24.6914	0.45	2.09	43.66	0.01	0.17	7.64
	0.9314	0.907989	3.45504	2.3e-07	3.3125	20	3.89474	9.71053	6.17143	13.7714	22	23.8884	0.04	1.66	86.72	0.04	16.32	90.16
					5.0625	18.25	2.15789	4.57895	5.08571	28.6	23	33.1961	0.01	0.87	85.15	0.03	0.17	91.9
	1.93819	2.75044			10.125	15.6875	8	1.07895	14.1429	6.8	26	26.4463	0.03	0.71	90.15	0	0.91	94.12
	0.0211212	0.436473			8.9375	16.75	9.13158	3.10526	6.05714	17.7429	22	24.9989	0.02	1.93	93.9	0.01	0	87.83
	5.39935		0.20363		11.0625	20	11	5.84211	7.77143	19.9714	25	21.9136	0.03	4.22	79.01	0.01	0.53	83.69
			0.03025		6.8125	24.875	9.23684	8.23684	6.05714	10.2	24	24.8016	0.01	2.79	90.19	0.01	1.92	-0.27
	0.098352	0.369575	0.00017	1.6e-06	7.0625	24.125	16.2895	17.4737	13.8571	18.5143	22	25.4511	0.03	0.49	81.26	0.02	0	85.21
	0.019306	2.2122	0.00042				5.21053	21.6579		26.7429	22	29.3878	0.02	8.01		0.05	56.15	0
				0.00037		17.0625	3.42105	3.97368	4.48571	21.2571	22	21.7193	0.49	0	40.38	0.02	0	55.95
				0.00013	2.9375	17.5	3.65789	20.2105	2.08571	11.2857	29	31.8878	0.03	1.51	88.01	0.02	7.16	76.37
					7.125	12.25	5.55263	1.07895	8.11429	19.0286	22	29.0548	0.58	0	31.16	0.31	0	36.54
	4.92071	21.305	40.3867	0.01543	5	13.875	6.34211	6.92105	6.82857	14.3714	25	17.9982	0.07	0.73	65.55	0	0.01	45.65
	0.149305	1.23212	0.00188	0.00238	9.1875	17.125	2.21053	1.31579	6.62857	16.6857	29	20.9877	0	5.12	15.97	0	0.07	8.77
	0.265229	2.81212	0.00154	0.09116	7.4375	23.625	4.57895	5.18421		31.7429	21	20.4467	0.15	1.48	70.69	0.17	49.02	23.7
	0.893088	1.42121	0.01333	0.01611	0.625		8.81579	9.86842	3.51429	18.0857	41	30.2469	0.03	1.5	68.32	0	9.78	19.25
	0.058306	2.08873	35.1054	0.005	11.1875	16.6875	5.13158	19.4474	9.85714	20.5429	23	26.7698	0	1.43	-14.8	0	0	-15.74
	0.446834	4.21201	45.9193	0.00125	5.25	17.4375	3.28947	2.5	4.11429		24	22.3214	0.04	7.61	68.19	0.02	7.34	31.84
	0.914418	2.14943	1	0.11684	7.375	30	7.65789	1.28947	8.08571	11.6857	22	19.1001	0.01	1.12	89.13	0.03	6.16	83.83
	0.604994	8.43103	6.11863	0.23791	12	20.1875	8.55263	2.31579	8.88571		22	22.3757		0.9	62.47		0.26	69.79
	4.73554	0.507974	0.00525	0.02422	8.75	19.1875	5.15789	2.89474	4.62857	14.6	37	24.9787		2.48	75.5		0	73.95
	1.2001	2.1231		0.00839	9.5625		4.84211	2.60526	3.74286	7.57143	30			2.13	22.98		3.93	24.49
				0.04297	8.1875	25.25	11.7368	11.3421	7.82857	15.3714	23			2.17	78.53		9.18	76.75
	2.70029	2.581	3.43493	0.22812		23.625	2.76316	4.28947	4.05714	8.22857	19				80.5		6.46	85.78
					12.125		6.26316	8.97368	7.6	22.1714	23				18.89			37.59
